# Supplementary material for: Synthesis and Antiplasmodial Activity of Bisindolylcyclobutenediones
Source: Molecules. 2021 Aug 5;26(16):4739. doi: 10.3390/molecules26164739 (PMC8402075; doi:10.3390/molecules26164739)
Supplement: Supplementary file 1 [file molecules-26-04739-s001.zip]

Archive with 1 entries (1 files):
- molecules-1274475-supplementary.pdf
